# Supplementary material for: Genomic Analysis of Carbapenem-Resistant Acinetobacter baumannii Isolated from Bloodstream Infections in South Korea
Source: Antibiotics (Basel). 2024 Nov 23;13(12):1124. doi: 10.3390/antibiotics13121124 (PMC11672490; doi:10.3390/antibiotics13121124)
Supplement: Supplementary file 1 [file antibiotics-13-01124-s001.zip]

Archive with 1 entries (1 files):
- antibiotics-3298187-supplementary.pdf
